# Supplementary material for: Integrating Livestock Grazing and Sympatric Takin to Evaluate the Habitat Suitability of Giant Panda in the Wanglang Nature Reserve
Source: Animals (Basel). 2021 Aug 23;11(8):2469. doi: 10.3390/ani11082469 (PMC8388666; doi:10.3390/ani11082469)
Supplement: Supplementary file 1 [file animals-11-02469-s001.zip]

Archive with 1 entries (1 files):
- animals-1288713-supplementary.pdf
